# Supplementary material for: Mitochondria supply ATP to the ER through a mechanism antagonized by cytosolic Ca2+
Source: eLife. 2019 Sep 9;8:e49682. doi: 10.7554/eLife.49682 (PMC6763289; doi:10.7554/eLife.49682)
Supplement: Source data 1. [file elife-49682-data1.zip]

Archive with 26 entries (26 files):
- Figure 4 I J K_Original data.pzfx
- Figure 1 D_H9 IN RESPONSE TO 2DG AND MITOTOXINS.pzfx
- Figure 1 E and F_Original data.pzfx
- Figure 1 H_Original data.pzfx
- Figure 2 B C D_Original data.pzfx
- Figure 2 E_Original data.pzfx
- Figure 2 F_Original data.pzfx
- Figure 2 G_Original data.pzfx
- Figure 2 H_Original data.pzfx
- Figure 2 I_Original data.pzfx
- Figure 2 J_Original data.pzfx
- Figure 2A_Video.AVI
- Figure 3 A_Original data.pzfx
- Figure 3 B_Original data.pzfx
- Figure 3 C_Original data.pzfx
- Figure 3 D_Original data.pzfx
- Figure 3 E_Original data.pzfx
- Figure 3 E_Revision_Original data.pzfx
- Figure 3 F_Original data.pzfx
- Figure 3 G_Original data.pzfx
- Figure 4 C_Original data.pzfx
- Figure 4 D_Original data.pzfx
- Figure 4 E_Original data.pzfx
- Figure 4 F_Original data.pzfx
- Figure 4 G_Original data.pzfx
- Figure 4 H_Original data.pzfx
